# Supplementary material for: Porous Nb2O5 Formed by Anodic Oxidation as the Sulfur Host for Enhanced Performance Lithium-Sulfur Batteries
Source: Nanomaterials (Basel). 2023 Feb 20;13(4):777. doi: 10.3390/nano13040777 (PMC9963548; doi:10.3390/nano13040777)
Supplement: Supplementary file 1 [file nanomaterials-13-00777-s001.zip]

Archive with 1 entries (1 files):
- nanomaterials-2191650-supplementary.pdf
